# Supplementary material for: Measurable Residual Disease Monitoring by Locked Nucleic Acid Quantitative Real-Time PCR Assay for IDH1/2 Mutation in Adult AML
Source: Cancers (Basel). 2022 Dec 15;14(24):6205. doi: 10.3390/cancers14246205 (PMC9777301; doi:10.3390/cancers14246205)
Supplement: Supplementary file 1 [file cancers-14-06205-s001.zip]

Archive with 1 entries (1 files):
- cancers-2024208-supplementary.pdf
